# Supplementary material for: Truncation and constitutive activation of the androgen receptor by diverse genomic rearrangements in prostate cancer
Source: Nat Commun. 2016 Nov 29;7:13668. doi: 10.1038/ncomms13668 (PMC5141345; doi:10.1038/ncomms13668)
Supplement: Supplementary Data 1 — Illumina HiSeq 2500 Sequencing Metrics Per Sample. [file ncomms13668-s2.xlsx]

## Sheet: Data S1
Supplementary Data 1: Illumina HiSeq 2500 Sequencing Metrics Per Sample
raw_or_pf	read	lane	sampleid	barcode	yield	yield_q30	Reads	qualityscoresum	Calculated average Q-Score	Reads PF	Reads Raw	Calculated percent reads PF	Calculated barcode percentage in lane
pf	1	2	C-12A	AGGCAGAA-AAGGAGTA	601029075	569308281	3980325	21608555166	35.95	3980325	3980325	100	2.92
pf	1	2	C-11B	AGGCAGAA-ACTGCATA	603022728	567894542	3993528	21575938488	35.78	3993528	3993528	100	2.93
pf	1	2	C-10B	AGGCAGAA-AGAGTAGA	614267547	580392115	4067997	22032149438	35.87	4067997	4067997	100	2.98
pf	1	2	C-12B	AGGCAGAA-CTAAGCCT	640430109	609005185	4241259	23127276273	36.11	4241259	4241259	100	3.11
pf	1	2	C-9B	AGGCAGAA-CTCTCTAT	658589671	621677662	4361521	23619661847	35.86	4361521	4361521	100	3.2
pf	1	2	C-11A	AGGCAGAA-GTAAGGAG	598454223	567896473	3963273	21559326013	36.03	3963273	3963273	100	2.9
pf	1	2	C-9A	AGGCAGAA-TAGATCGC	655269634	620299320	4339534	23568663054	35.97	4339534	4339534	100	3.18
pf	1	2	C-10A	AGGCAGAA-TATCCTCT	584788874	551850174	3872774	20959271760	35.84	3872774	3872774	100	2.84
pf	1	2	C-8A	CGTACTAG-AAGGAGTA	581749244	552074544	3852644	20947970066	36.01	3852644	3852644	100	2.82
pf	1	2	C-7B	CGTACTAG-ACTGCATA	618639148	591192545	4096948	22440202419	36.27	4096948	4096948	100	3
pf	1	2	C-6B	CGTACTAG-AGAGTAGA	564573749	532838174	3738899	20212491808	35.8	3738899	3738899	100	2.74
pf	1	2	C-8B	CGTACTAG-CTAAGCCT	599807787	568577769	3972237	21598036051	36.01	3972237	3972237	100	2.91
pf	1	2	C-5B	CGTACTAG-CTCTCTAT	638625055	604388865	4229305	22949599427	35.94	4229305	4229305	100	3.1
pf	1	2	C-7A	CGTACTAG-GTAAGGAG	651292445	622929971	4313195	23635763062	36.29	4313195	4313195	100	3.16
pf	1	2	C-5A	CGTACTAG-TAGATCGC	630050671	592578283	4172521	22496970435	35.71	4172521	4172521	100	3.06
pf	1	2	C-6A	CGTACTAG-TATCCTCT	544419024	513572062	3605424	19496618121	35.81	3605424	3605424	100	2.64
pf	1	2	C-4A	TAAGGCGA-AAGGAGTA	612615758	586674702	4057058	22234956938	36.3	4057058	4057058	100	2.97
pf	1	2	C-3B	TAAGGCGA-ACTGCATA	599185818	572827840	3968118	21731483294	36.27	3968118	3968118	100	2.91
pf	1	2	C-2B	TAAGGCGA-AGAGTAGA	588535939	556677159	3897589	21109987031	35.87	3897589	3897589	100	2.86
pf	1	2	C-4B	TAAGGCGA-CTAAGCCT	643129838	613725469	4259138	23290475707	36.21	4259138	4259138	100	3.12
pf	1	2	C-1B	TAAGGCGA-CTCTCTAT	641898433	605688392	4250983	22981520644	35.8	4250983	4250983	100	3.11
pf	1	2	C-3A	TAAGGCGA-GTAAGGAG	644045200	615855222	4265200	23353343978	36.26	4265200	4265200	100	3.12
pf	1	2	C-1A	TAAGGCGA-TAGATCGC	625920519	593624749	4145169	22510661973	35.96	4145169	4145169	100	3.04
pf	1	2	C-2A	TAAGGCGA-TATCCTCT	563689946	534875821	3733046	20311913772	36.03	3733046	3733046	100	2.73
pf	1	2	C-15B	TCCTGAGC-ACTGCATA	568949578	539417223	3767878	20477255467	35.99	3767878	3767878	100	2.76
pf	1	2	C-14B	TCCTGAGC-AGAGTAGA	697274361	668327970	4617711	25344436312	36.35	4617711	4617711	100	3.38
pf	1	2	C-13B	TCCTGAGC-CTCTCTAT	646756707	611649389	4283157	23219746598	35.9	4283157	4283157	100	3.14
pf	1	2	C-15A	TCCTGAGC-GTAAGGAG	597827422	566315031	3959122	21488063067	35.94	3959122	3959122	100	2.9
pf	1	2	C-13A	TCCTGAGC-TAGATCGC	647301213	612777597	4286763	23271324569	35.95	4286763	4286763	100	3.14
pf	1	2	C-14A	TCCTGAGC-TATCCTCT	613646937	586114855	4063887	22238812409	36.24	4063887	4063887	100	2.98
pf	2	2	C-12A	AGGCAGAA-AAGGAGTA	601029075	525158962	3980325	20305940738	33.79	3980325	3980325	100	2.92
pf	2	2	C-11B	AGGCAGAA-ACTGCATA	603022728	521455291	3993528	20197576594	33.49	3993528	3993528	100	2.93
pf	2	2	C-10B	AGGCAGAA-AGAGTAGA	614267547	510181197	4067997	19999597277	32.56	4067997	4067997	100	2.98
pf	2	2	C-12B	AGGCAGAA-CTAAGCCT	640430109	562166484	4241259	21724679192	33.92	4241259	4241259	100	3.11
pf	2	2	C-9B	AGGCAGAA-CTCTCTAT	658589671	573067662	4361521	22163523824	33.65	4361521	4361521	100	3.2
pf	2	2	C-11A	AGGCAGAA-GTAAGGAG	598454223	523336627	3963273	20238140271	33.82	3963273	3963273	100	2.9
pf	2	2	C-9A	AGGCAGAA-TAGATCGC	655269634	563934403	4339534	21887708680	33.4	4339534	4339534	100	3.18
pf	2	2	C-10A	AGGCAGAA-TATCCTCT	584788874	507275967	3872774	19636566427	33.58	3872774	3872774	100	2.84
pf	2	2	C-8A	CGTACTAG-AAGGAGTA	581749244	505674185	3852644	19568075416	33.64	3852644	3852644	100	2.82
pf	2	2	C-7B	CGTACTAG-ACTGCATA	618639148	555959340	4096948	21346884605	34.51	4096948	4096948	100	3
pf	2	2	C-6B	CGTACTAG-AGAGTAGA	564573749	463808848	3738899	18214390258	32.26	3738899	3738899	100	2.74
pf	2	2	C-8B	CGTACTAG-CTAAGCCT	599807787	523278531	3972237	20225821525	33.72	3972237	3972237	100	2.91
pf	2	2	C-5B	CGTACTAG-CTCTCTAT	638625055	558031445	4229305	21549950176	33.74	4229305	4229305	100	3.1
pf	2	2	C-7A	CGTACTAG-GTAAGGAG	651292445	575770435	4313195	22207866149	34.1	4313195	4313195	100	3.16
pf	2	2	C-5A	CGTACTAG-TAGATCGC	630050671	524493257	4172521	20512904370	32.56	4172521	4172521	100	3.06
pf	2	2	C-6A	CGTACTAG-TATCCTCT	544419024	469574206	3605424	18192286856	33.42	3605424	3605424	100	2.64
pf	2	2	C-4A	TAAGGCGA-AAGGAGTA	612615758	548394439	4057058	21094465113	34.43	4057058	4057058	100	2.97
pf	2	2	C-3B	TAAGGCGA-ACTGCATA	599185818	535675962	3968118	20611867697	34.4	3968118	3968118	100	2.91
pf	2	2	C-2B	TAAGGCGA-AGAGTAGA	588535939	488927381	3897589	19174286975	32.58	3897589	3897589	100	2.86
pf	2	2	C-4B	TAAGGCGA-CTAAGCCT	643129838	574160357	4259138	22097293109	34.36	4259138	4259138	100	3.12
pf	2	2	C-1B	TAAGGCGA-CTCTCTAT	641898433	543495083	4250983	21174847838	32.99	4250983	4250983	100	3.11
pf	2	2	C-3A	TAAGGCGA-GTAAGGAG	644045200	571819527	4265200	22046650991	34.23	4265200	4265200	100	3.12
pf	2	2	C-1A	TAAGGCGA-TAGATCGC	625920519	540377388	4145169	20963550896	33.49	4145169	4145169	100	3.04
pf	2	2	C-2A	TAAGGCGA-TATCCTCT	563689946	495218695	3733046	19121634867	33.92	3733046	3733046	100	2.73
pf	2	2	C-15B	TCCTGAGC-ACTGCATA	568949578	503243395	3767878	19390208396	34.08	3767878	3767878	100	2.76
pf	2	2	C-14B	TCCTGAGC-AGAGTAGA	697274361	603618604	4617711	23432052648	33.61	4617711	4617711	100	3.38
pf	2	2	C-13B	TCCTGAGC-CTCTCTAT	646756707	561629118	4283157	21739626707	33.61	4283157	4283157	100	3.14
pf	2	2	C-15A	TCCTGAGC-GTAAGGAG	597827422	521448935	3959122	20170371418	33.74	3959122	3959122	100	2.9
pf	2	2	C-13A	TCCTGAGC-TAGATCGC	647301213	559720200	4286763	21697181212	33.52	4286763	4286763	100	3.14
pf	2	2	C-14A	TCCTGAGC-TATCCTCT	613646937	549801556	4063887	21134390400	34.44	4063887	4063887	100	2.98
pf	1	7	P-26	CAGAGAGG-AGAGTAGA	1325119698	1252291641	10516823	48348431158	36.49	10516823	10516823	100	4.02
pf	1	7	P-23	CAGAGAGG-CTCTCTAT	1250818380	1183014644	9927130	45611970249	36.47	9927130	9927130	100	3.79
pf	1	7	P-27	CAGAGAGG-GTAAGGAG	1121396850	1060938079	8899975	40910598235	36.48	8899975	8899975	100	3.4
pf	1	7	P-22	CAGAGAGG-TAGATCGC	1119258504	1056272634	8883004	40757824841	36.42	8883004	8883004	100	3.4
pf	1	7	P-24	CAGAGAGG-TATCCTCT	1068014178	1010509309	8476303	38945081225	36.46	8476303	8476303	100	3.24
pf	1	7	P-20	CTCTCTAC-AAGGAGTA	1245933234	1170182812	9888359	45309401629	36.37	9888359	9888359	100	3.78
pf	1	7	P-19	CTCTCTAC-ACTGCATA	1074682224	1010555668	8529224	39105059611	36.39	8529224	8529224	100	3.26
pf	1	7	P-15	CTCTCTAC-AGAGTAGA	1153503666	1087452809	9154791	42027733345	36.43	9154791	9154791	100	3.5
pf	1	7	P-21	CTCTCTAC-CTAAGCCT	1252226178	1187273082	9938303	45731337315	36.52	9938303	9938303	100	3.8
pf	1	7	P-12	CTCTCTAC-CTCTCTAT	1084161960	1023536090	8604460	39488110561	36.42	8604460	8604460	100	3.29
pf	1	7	P-16	CTCTCTAC-GTAAGGAG	1105898976	1043053940	8776976	40271336707	36.42	8776976	8776976	100	3.35
pf	1	7	P-11	CTCTCTAC-TAGATCGC	1198701756	1133602765	9513506	43713062714	36.47	9513506	9513506	100	3.64
pf	1	7	P-13	CTCTCTAC-TATCCTCT	1023348564	968325244	8121814	37319398817	36.47	8121814	8121814	100	3.1
pf	1	7	P-18	GTAGAGGA-AAGGAGTA	1133570214	1068337390	8996589	41311410727	36.44	8996589	8996589	100	3.44
pf	1	7	P-17	GTAGAGGA-ACTGCATA	1115380098	1053394502	8852223	40715706600	36.5	8852223	8852223	100	3.38
pf	1	7	P-3	GTAGAGGA-AGAGTAGA	1214617446	1152022857	9639821	44434858883	36.58	9639821	9639821	100	3.68
pf	1	7	P-25	GTAGAGGA-CTAAGCCT	1107281700	1050507719	8787950	40460351210	36.54	8787950	8787950	100	3.36
pf	1	7	P-14	GTAGAGGA-GTAAGGAG	1173971610	1116306153	9317235	42985980412	36.62	9317235	9317235	100	3.56
pf	1	7	P-1	GTAGAGGA-TATCCTCT	1101777012	1049688592	8744262	40381903208	36.65	8744262	8744262	100	3.34
pf	1	7	P-9	TAGGCATG-AAGGAGTA	1100682450	1022606506	8735575	40075933138	36.41	8735575	8735575	100	3.34
pf	1	7	P-8	TAGGCATG-ACTGCATA	1028893194	968483286	8165819	37469800200	36.42	8165819	8165819	100	3.12
pf	1	7	P-6	TAGGCATG-AGAGTAGA	1056942684	996749093	8388434	38509996400	36.44	8388434	8388434	100	3.21
pf	1	7	P-10	TAGGCATG-CTAAGCCT	1167472404	1106884437	9265654	42636759498	36.52	9265654	9265654	100	3.54
pf	1	7	P-4	TAGGCATG-CTCTCTAT	1305422874	1231398498	10360499	47529584938	36.41	10360499	10360499	100	3.96
pf	1	7	P-7	TAGGCATG-GTAAGGAG	1016316630	959505558	8066005	37034010949	36.44	8066005	8066005	100	3.08
pf	1	7	P-2	TAGGCATG-TAGATCGC	1246394268	1178010096	9892018	45442182702	36.46	9892018	9892018	100	3.78
pf	1	7	P-5	TAGGCATG-TATCCTCT	981743112	928091339	7791612	35784455423	36.45	7791612	7791612	100	2.98
pf	2	7	P-26	CAGAGAGG-AGAGTAGA	1325119698	1193187232	10516823	46901918235	35.39	10516823	10516823	100	4.02
pf	2	7	P-23	CAGAGAGG-CTCTCTAT	1250818380	1163962965	9927130	45111739992	36.07	9927130	9927130	100	3.79
pf	2	7	P-27	CAGAGAGG-GTAAGGAG	1121396850	1032085278	8899975	40203440270	35.85	8899975	8899975	100	3.4
pf	2	7	P-22	CAGAGAGG-TAGATCGC	1119258504	1006192752	8883004	39548515254	35.33	8883004	8883004	100	3.4
pf	2	7	P-24	CAGAGAGG-TATCCTCT	1068014178	992832823	8476303	38500536077	36.05	8476303	8476303	100	3.24
pf	2	7	P-20	CTCTCTAC-AAGGAGTA	1245933234	1161671157	9888359	45005002643	36.12	9888359	9888359	100	3.78
pf	2	7	P-19	CTCTCTAC-ACTGCATA	1074682224	1006409170	8529224	38924266326	36.22	8529224	8529224	100	3.26
pf	2	7	P-15	CTCTCTAC-AGAGTAGA	1153503666	1053978739	9154791	41155535351	35.68	9154791	9154791	100	3.5
pf	2	7	P-21	CTCTCTAC-CTAAGCCT	1252226178	1177721223	9938303	45460702384	36.3	9938303	9938303	100	3.8
pf	2	7	P-12	CTCTCTAC-CTCTCTAT	1084161960	1017839413	8604460	39309378934	36.26	8604460	8604460	100	3.29
pf	2	7	P-16	CTCTCTAC-GTAAGGAG	1105898976	1029216747	8776976	39909606028	36.09	8776976	8776976	100	3.35
pf	2	7	P-11	CTCTCTAC-TAGATCGC	1198701756	1106155637	9513506	43034494121	35.9	9513506	9513506	100	3.64
pf	2	7	P-13	CTCTCTAC-TATCCTCT	1023348564	963305702	8121814	37176207885	36.33	8121814	8121814	100	3.1
pf	2	7	P-18	GTAGAGGA-AAGGAGTA	1133570214	1045881049	8996589	40708877720	35.91	8996589	8996589	100	3.44
pf	2	7	P-17	GTAGAGGA-ACTGCATA	1115380098	1039817872	8852223	40324477327	36.15	8852223	8852223	100	3.38
pf	2	7	P-3	GTAGAGGA-AGAGTAGA	1214617446	1099287640	9639821	43165069313	35.54	9639821	9639821	100	3.68
pf	2	7	P-25	GTAGAGGA-CTAAGCCT	1107281700	1032124638	8787950	40006708448	36.13	8787950	8787950	100	3.36
pf	2	7	P-14	GTAGAGGA-GTAAGGAG	1173971610	1082956269	9317235	42198384679	35.94	9317235	9317235	100	3.56
pf	2	7	P-1	GTAGAGGA-TATCCTCT	1101777012	1039228378	8744262	40130302571	36.42	8744262	8744262	100	3.34
pf	2	7	P-9	TAGGCATG-AAGGAGTA	1100682450	1022606506	8735575	39695177567	36.06	8735575	8735575	100	3.34
pf	2	7	P-8	TAGGCATG-ACTGCATA	1028893194	959389984	8165819	37179092825	36.14	8165819	8165819	100	3.12
pf	2	7	P-6	TAGGCATG-AGAGTAGA	1056942684	963466881	8388434	37715247501	35.68	8388434	8388434	100	3.21
pf	2	7	P-10	TAGGCATG-CTAAGCCT	1167472404	1093467279	9265654	42304570237	36.24	9265654	9265654	100	3.54
pf	2	7	P-4	TAGGCATG-CTCTCTAT	1305422874	1215845606	10360499	47140723958	36.11	10360499	10360499	100	3.96
pf	2	7	P-7	TAGGCATG-GTAAGGAG	1016316630	935295983	8066005	36441547462	35.86	8066005	8066005	100	3.08
pf	2	7	P-2	TAGGCATG-TAGATCGC	1246394268	1143949898	9892018	44616854900	35.8	9892018	9892018	100	3.78
pf	2	7	P-5	TAGGCATG-TATCCTCT	981743112	917711587	7791612	35526315427	36.19	7791612	7791612	100	2.98
